# Supplementary material for: Indigenous knowledge and use of lichens by the lichenophilic communities of the Nepal Himalaya
Source: J Ethnobiol Ethnomed. 2017 Feb 21;13:15. doi: 10.1186/s13002-017-0142-2 (PMC5320728; doi:10.1186/s13002-017-0142-2)
Supplement: Additional file 1: Table S1. — Details of informants interviewed in three districts of Nepal. (DOCX 20 kb) [file 13002_2017_142_MOESM1_ESM.xlsx]

## Sheet: Respondents
Additional file 1: Table S1 Details of informants interviewed in three districts of Nepal
SN	Name	Sex	Ethnic Group	District	Village	Age	Religion	Alt Range	Literacy
1	Jit KC	M	Chhetri	Gorkha	Lapu	48-59	Hindu	≤1000	literate
2	Nar Poudel	M	Brahman	Gorkha	Lapu	25-35	Hindu	≤1000	literate
3	Pabitra KC	F	Chhetri	Gorkha	Lapu	25-35	Hindu	≤1000	literate
4	Shankar Gurung	M	Gurung	Gorkha	Lapu	25-35	Buddhism	≤1000	literate
5	Laxmi Gurung	F	Gurung	Gorkha	Lapu	25-35	Buddhism	≤1000	Illetrate
6	Jeeban Kumari	F	Brahman	Gorkha	Lapu	25-35	Hindu	≤1000	literate
7	Khem Kumari	F	Brahman	Gorkha	Lapu	>72	Hindu	≤1000	Illetrate
8	Pratap Rai	M	Rai	Gorkha	Lapu	>72	Kiraat	≤1000	Illetrate
9	Suntali BK	M	Dalit	Gorkha	Sirdibas	25-35	Hindu	1400-1800	Illetrate
10	Jitjang Gurung	M	Gurung	Gorkha	Sirdibas	25-35	Buddhism	1400-1800	Illetrate
11	Ram Kumari Tamang	F	Tamang	Gorkha	Sirdibas	13-24	Buddhism	1400-1800	Illetrate
12	Hari Saran	M	Brahman	Gorkha	Sirdibas	60-71	Hindu	1400-1800	Illetrate
13	Tirtha Kumari Gurung	F	Gurung	Gorkha	Sirdibas	>72	Buddhism	1400-1800	Illetrate
14	Sani Gurung	F	Gurung	Gorkha	Sirdibas	48-59	Buddhism	1400-1800	Illetrate
15	Ram man	M	Brahman	Gorkha	Uhya	<12	Hindu	≤1000	Illetrate
16	Bharati Gurung	F	Gurung	Gorkha	Uhya	36-47	Buddhism	1000-1400	Illetrate
17	Thuli BK	F	Dalit	Gorkha	Uhya	60-71	Hindu	1400-1800	Illetrate
18	Hari Maya Gurung	F	Gurung	Gorkha	Uhya	25-35	Buddhism	≤1000	Illetrate
19	Tripti Baniya	F	Brahman	Gorkha	Uhya	60-71	Hindu	1400-1800	Illetrate
20	Srimaya Tamang	M	Tamang	Gorkha	Uhya	60-71	Buddhism	1000-1400	Illetrate
21	Pasang Lama	M	Lama	Gorkha	Bihi	36-47	Buddhism	1800-2200	Illetrate
22	Sandai BK	M	Dalit	Gorkha	Bihi	25-35	Hindu	1800-2200	Illetrate
23	Phurten Tamang	F	Tamang	Gorkha	Bihi	48-59	Buddhism	1800-2200	Illetrate
24	Dil Shova Gurung	F	Gurung	Gorkha	Bihi	25-35	Buddhism	1800-2200	Illetrate
25	Ram Kumari Gurung	F	Gurung	Gorkha	Bihi	60-71	Buddhism	1800-2200	Illetrate
26	Dhana Gurung	F	Gurung	Gorkha	Bihi	60-71	Buddhism	1800-2200	Illetrate
27	Sanki Kanchi Tamang	F	Tamang	Gorkha	Bihi	48-59	Buddhism	1800-2200	Illetrate
28	Ram Bahadur Gurung	M	Gurung	Gorkha	Chumchet	60-71	Buddhism	1800-2200	Illetrate
29	Nima Dolma Lama	F	Lama	Gorkha	Chumchet	36-47	Buddhism	1800-2200	Illetrate
30	Phuti Lama	F	Lama	Gorkha	Chumchet	48-59	Buddhism	2200-2600	Illetrate
31	Hasina Kumari	M	Dalit	Gorkha	Chumchet	60-71	Hindu	2200-2600	Illetrate
32	Gona Lama	F	Lama	Gorkha	Chumchet	60-71	Buddhism	2200-2600	Illetrate
33	Tashi Lama	F	Lama	Gorkha	Chumchet	>72	Buddhism	2600-3000	Illetrate
34	Renjen Nenta	M	Chhetri	Gorkha	Chumchet	48-59	Hindu	2600-3000	literate
35	Dawa Dorje Lama	M	Lama	Gorkha	Lho	36-47	Buddhism	3000-3400	Illetrate
36	Ghotla Lama	M	Lama	Gorkha	Lho	13-24	Buddhism	3000-3400	literate
37	Nima Lama	F	Lama	Gorkha	Lho	13-24	Buddhism	3000-3400	Illetrate
38	Dorjii Lama	F	Lama	Gorkha	Lho	60-71	Buddhism	3000-3400	Illetrate
39	Shanti Gurung	M	Gurung	Gorkha	Prok	36-47	Buddhism	2200-2600	Illetrate
40	Krishna KC	F	Chhetri	Gorkha	Prok	36-47	Hindu	2200-2600	Illetrate
41	Sanat Kumari Gurung	F	Gurung	Gorkha	Prok	60-71	Buddhism	2200-2600	Illetrate
42	Rajkumar Gurung	M	Gurung	Gorkha	Prok	60-71	Buddhism	2600-3000	literate
43	Pema Lama	M	Lama	Gorkha	Prok	>72	Buddhism	2600-3000	Illetrate
44	EitaMaya BK	M	Dalit	Gorkha	Chhekampaar	25-35	Hindu	3000-3400	Illetrate
45	Shanti Bahadur Gurung	M	Gurung	Gorkha	Chhekampaar	<12	Buddhism	3000-3400	literate
46	Kumari Lama	F	Lama	Gorkha	Chhekampaar	48-59	Buddhism	3000-3400	Illetrate
47	Maili Maya	F	Lama	Gorkha	Chhekampaar	36-47	Buddhism	3000-3400	Illetrate
48	Kanchi Maya	F	Lama	Gorkha	Chhekampaar	>72	Buddhism	3000-3400	Illetrate
49	Pasang Dundup	M	Lama	Gorkha	Chhekampaar	36-47	Buddhism	3000-3400	Illetrate
50	Nima Lama	F	Lama	Gorkha	Chhekampaar	60-71	Buddhism	3000-3400	Illetrate
51	Dolma Lama	F	Lama	Gorkha	Chhekampaar	48-59	Buddhism	3000-3400	Illetrate
52	Dorje Lama Lundup	M	Lama	Gorkha	Chhekampaar	60-71	Buddhism	3000-3400	Illetrate
53	Dolma Lama	F	Lama	Gorkha	Samagaun	<12	Buddhism	≥3400	literate
54	Surendra Lama	M	Lama	Gorkha	Samagaun	13-24	Buddhism	≥3400	literate
55	Pema Dorje	F	Lama	Gorkha	Samagaun	13-24	Buddhism	≥3400	Illetrate
56	Nima Dundup	M	Lama	Gorkha	Samagaun	25-35	Buddhism	≥3400	Illetrate
57	Latey BK	M	Dalit	Gorkha	Samagaun	>72	Hindu	≥3400	Illetrate
58	Binda Lama	F	Lama	Gorkha	Samagaun	60-71	Buddhism	≥3400	Illetrate
59	Indra Lama	M	Lama	Gorkha	Samagaun	48-59	Buddhism	≥3400	Illetrate
60	Pemba Sherpa	M	Sherpa	Solukhumbu	Salleri	13-24	Buddhism	2200-2600	literate
61	Parbati Tamang	F	Tamang	Solukhumbu	Salleri	60-71	Buddhism	2200-2600	Illetrate
62	Pravat Poudel	M	Brahman	Solukhumbu	Salleri	36-47	Hindu	2200-2600	literate
63	Malati Poudel	F	Brahman	Solukhumbu	Salleri	48-59	Hindu	2200-2600	literate
64	Eitamaan Gurung	M	Gurung	Solukhumbu	Salleri	60-71	Buddhism	2200-2600	Illetrate
65	Dhan Kumari Rai	F	Rai	Solukhumbu	Salleri	36-47	Kiraat	2200-2600	literate
66	Dil Shova Rai	F	Rai	Solukhumbu	Salleri	36-47	Kiraat	2200-2600	literate
67	Radha BK	F	Dalit	Solukhumbu	Salleri	60-71	Hindu	2200-2600	literate
68	Raju Pariyar	M	Dalit	Solukhumbu	Beni	25-35	Hindu	2600-3000	Illetrate
69	Aangkhurba Tamang	M	Tamang	Solukhumbu	Beni	>72	Buddhism	2600-3000	Illetrate
70	Mingmaa Sherpa	M	Sherpa	Solukhumbu	Beni	>72	Buddhism	2600-3000	Illetrate
71	Gynendra Limbu	M	Sherpa	Solukhumbu	Beni	36-47	Buddhism	2600-3000	Illetrate
72	Nawang Sherpa	M	Sherpa	Solukhumbu	Beni	48-59	Buddhism	2600-3000	Illetrate
73	Yanjii Sherpa	F	Sherpa	Solukhumbu	Chaurikharka	>72	Buddhism	2200-2600	Illetrate
74	Tashi Sherpa	F	Sherpa	Solukhumbu	Chaurikharka	<12	Buddhism	2200-2600	literate
75	Karma Sherpa	M	Sherpa	Solukhumbu	Chaurikharka	36-47	Buddhism	2200-2600	literate
76	Mingmaa Sherpa	M	Sherpa	Solukhumbu	Chaurikharka	60-71	Buddhism	2200-2600	Illetrate
77	Diki Sherpa	F	Sherpa	Solukhumbu	Chaurikharka	36-47	Buddhism	2600-3000	literate
78	Nighamale Sherpa	F	Sherpa	Solukhumbu	Chaurikharka	36-47	Buddhism	2600-3000	literate
79	Ajita Tamang	F	Tamang	Solukhumbu	Chaurikharka	36-47	Buddhism	2600-3000	literate
80	Jetha Rai	M	Rai	Solukhumbu	Jubing	36-47	Kiraat	2600-3000	literate
81	Pabitra Rai	F	Rai	Solukhumbu	Jubing	36-47	Kiraat	2600-3000	Illetrate
82	Bibas Rai	M	Rai	Solukhumbu	Jubing	48-59	Kiraat	2600-3000	Illetrate
83	Yanjii Sherpa	F	Sherpa	Solukhumbu	Jubing	48-59	Buddhism	2600-3000	Illetrate
84	Mrs. Lok Bdr Thapa	F	Chhetri	Solukhumbu	Takasindu	36-47	Hindu	3000-3400	literate
85	Tulki Pariyar	F	Dalit	Solukhumbu	Takasindu	25-35	Hindu	3000-3400	Illetrate
86	Dawa Sherpa	M	Sherpa	Solukhumbu	Takasindu	25-35	Buddhism	3000-3400	Illetrate
87	Nima Sherpa	M	Sherpa	Solukhumbu	Takasindu	48-59	Buddhism	3000-3400	literate
88	Durga Gurung	F	Gurung	Solukhumbu	Takasindu	48-59	Buddhism	3000-3400	literate
89	Apa	F	Sherpa	Solukhumbu	Khumjung	<12	Buddhism	≥3400	literate
90	Jeevan Rai	M	Rai	Solukhumbu	Khumjung	60-71	Kiraat	≥3400	literate
91	Kalden Sherpa	M	Sherpa	Solukhumbu	Khumjung	60-71	Buddhism	≥3400	literate
92	Nilhamu Sherpa	F	Sherpa	Solukhumbu	Khumjung	60-71	Buddhism	≥3400	literate
93	Diki Sherpa	F	Sherpa	Solukhumbu	Khumjung	36-47	Buddhism	≥3400	Illetrate
94	Pema Sherpa	F	Sherpa	Solukhumbu	Khumjung	36-47	Buddhism	≥3400	Illetrate
95	Chhechi Sherpa	F	Sherpa	Solukhumbu	Khumjung	36-47	Buddhism	≥3400	literate
96	Binaya Tamang	M	Tamang	Solukhumbu	Namche	25-35	Buddhism	3000-3400	literate
97	Pemba Sherpa	M	Sherpa	Solukhumbu	Namche	48-59	Buddhism	3000-3400	literate
98	Mina Sherpa	F	Sherpa	Solukhumbu	Namche	60-71	Buddhism	3000-3400	literate
99	Doma Sherpa	F	Sherpa	Solukhumbu	Namche	>72	Buddhism	3000-3400	Illetrate
100	Kala Sherpa	F	Sherpa	Solukhumbu	Namche	25-35	Buddhism	3000-3400	Illetrate
101	Ram Krishna Niraula	M	Brahman	Taplejung	Phungling	48-59	Hindu	1800-2200	literate
102	Sannani Adhikari	F	Brahman	Taplejung	Phungling	25-35	Hindu	1800-2200	literate
103	Maitey BK	M	Dalit	Taplejung	Phungling	48-59	Hindu	1800-2200	literate
104	Khusi Maan Gurung	M	Gurung	Taplejung	Phungling	60-71	Buddhism	1800-2200	literate
105	Sampurna Rai	M	Rai	Taplejung	Phungling	48-59	Kiraat	1800-2200	literate
106	Mala Limbu	F	Limbu	Taplejung	Phungling	25-35	Kiraat	1800-2200	literate
107	Sanat Limbu	M	Limbu	Taplejung	Phungling	<12	Kiraat	1800-2200	literate
108	Bikram Limbu	M	Limbu	Taplejung	Phungling	60-71	Kiraat	1800-2200	Illetrate
109	Kala Limbu	F	Limbu	Taplejung	Phungling	60-71	Kiraat	1800-2200	literate
110	Ambar Rai	M	Rai	Taplejung	Phungling	>72	Kiraat	1800-2200	literate
111	Thuli Didi Rai	F	Rai	Taplejung	Phungling	25-35	Kiraat	1800-2200	literate
112	Sunita Limbu	F	Limbu	Taplejung	Phungling	60-71	Kiraat	1800-2200	Illetrate
113	Hawaldaar Bajey Limbu	M	Limbu	Taplejung	Phungling	>72	Kiraat	1800-2200	Illetrate
114	Tirtha Limbu	M	Limbu	Taplejung	Phungling	60-71	Kiraat	1800-2200	Illetrate
115	Parbati Limbu	F	Limbu	Taplejung	Phungling	60-71	Kiraat	1800-2200	Illetrate
116	Radha Limbu	F	Limbu	Taplejung	Phungling	13-24	Kiraat	1800-2200	literate
117	Hari Prasad Adhikari	M	Brahman	Taplejung	Phungling	36-47	Hindu	1800-2200	literate
118	Jen Limbu	F	Limbu	Taplejung	Phungling	25-35	Kiraat	1800-2200	literate
119	Sasi Kala Limbu	F	Limbu	Taplejung	Phungling	25-35	Kiraat	1800-2200	Illetrate
120	Thamman Pariyar	M	Dalit	Taplejung	Phungling	13-24	Hindu	1800-2200	literate
121	Sunil Limbu	M	Limbu	Taplejung	Phungling	60-71	Kiraat	1800-2200	Illetrate
122	Gynendra Limbu	M	Limbu	Taplejung	Phungling	36-47	Kiraat	1800-2200	literate
123	Mani Limbu	M	Limbu	Taplejung	Hangdewa	<12	Kiraat	1400-1800	literate
124	Sounu Sherpa	F	Sherpa	Taplejung	Hangdewa	13-24	Buddhism	1400-1800	Illetrate
125	Kanchi Lama	F	Lama	Taplejung	Hangdewa	60-71	Buddhism	1400-1800	literate
126	Medangmu Sherpa	F	Sherpa	Taplejung	Hangdewa	60-71	Buddhism	1400-1800	Illetrate
127	Sano Kancho Pariyar	M	Dalit	Taplejung	Hangdewa	>72	Hindu	1400-1800	Illetrate
128	Kalu Limbu	M	Limbu	Taplejung	Hangdewa	>72	Kiraat	1400-1800	Illetrate
129	Chandra Limbu	F	Limbu	Taplejung	Hangdewa	60-71	Kiraat	1400-1800	Illetrate
130	Shanti Limbu	F	Limbu	Taplejung	Hangdewa	36-47	Kiraat	1400-1800	Illetrate
131	Thuldhunga Rai	M	Rai	Taplejung	Hangdewa	<12	Kiraat	1400-1800	Illetrate
132	Laxmi Limbu	F	Limbu	Taplejung	Hangdewa	48-59	Kiraat	1400-1800	Illetrate
133	Muna Limbu	F	Limbu	Taplejung	Hangdewa	48-59	Kiraat	1400-1800	literate
134	Hari Rai	M	Rai	Taplejung	Hangdewa	48-59	Kiraat	1400-1800	literate
135	Hira Bhattarai	F	Brahman	Taplejung	Linkhim	60-71	Hindu	1000-1400	Illetrate
136	Pabitra Bhattarai	F	Brahman	Taplejung	Linkhim	48-59	Hindu	1000-1400	literate
137	Debaki Pariyar	F	Dalit	Taplejung	Linkhim	<12	Hindu	1000-1400	Illetrate
138	Harka Limbu	M	Limbu	Taplejung	Linkhim	25-35	Kiraat	1000-1400	literate
139	Bharat Limbu	M	Limbu	Taplejung	Linkhim	48-59	Kiraat	1000-1400	Illetrate
140	Chandra Limbu	M	Limbu	Taplejung	Linkhim	13-24	Kiraat	1000-1400	Illetrate
141	Rita Limbu	F	Limbu	Taplejung	Linkhim	25-35	Kiraat	1000-1400	Illetrate
142	Radha Niraula	F	Brahman	Taplejung	Phurumbu	60-71	Hindu	1000-1400	literate
143	Ambika Rai	F	Rai	Taplejung	Phurumbu	60-71	Kiraat	1000-1400	Illetrate
144	Asari Tamang	F	Tamang	Taplejung	Phurumbu	>72	Buddhism	1000-1400	Illetrate
145	Surya Kunwar	M	Chhetri	Taplejung	Phurumbu	>72	Hindu	1000-1400	literate
146	Duma Limbu	F	Limbu	Taplejung	Phurumbu	36-47	Kiraat	1000-1400	Illetrate
147	Kamala Limbu	F	Limbu	Taplejung	Phurumbu	13-24	Kiraat	1000-1400	literate
148	Prema Limbu	F	Limbu	Taplejung	Phurumbu	13-24	Kiraat	1000-1400	literate
149	Lok Maya Limbu	F	Limbu	Taplejung	Phurumbu	<12	Kiraat	1000-1400	Illetrate
150	Susma Limbu	F	Limbu	Taplejung	Phurumbu	36-47	Kiraat	1000-1400	Illetrate
151	Chitra Bahadur Gurung	M	Gurung	Taplejung	Tapethok	36-47	Buddhism	1000-1400	literate
152	Nar Bahadur BK	M	Dalit	Taplejung	Tapethok	>72	Hindu	1000-1400	Illetrate
153	Sani Pariyar	F	Dalit	Taplejung	Tapethok	48-59	Hindu	1000-1400	Illetrate
154	Kali Limbu	F	Limbu	Taplejung	Tapethok	60-71	Kiraat	1000-1400	Illetrate
155	Prem Kumari Limbu	F	Limbu	Taplejung	Tapethok	60-71	Kiraat	1000-1400	Illetrate
156	Shanti Limbu	F	Limbu	Taplejung	Tapethok	13-24	Kiraat	1000-1400	literate
157	Tyson Limbu	M	Limbu	Taplejung	Tapethok	13-24	Kiraat	1000-1400	literate
158	Chandra Limbu	M	Limbu	Taplejung	Tapethok	25-35	Kiraat	1000-1400	literate
159	Prem Limbu	M	Limbu	Taplejung	Tapethok	36-47	Kiraat	1000-1400	Illetrate
160	Bharat Limbu	M	Limbu	Taplejung	Tapethok	60-71	Kiraat	1000-1400	Illetrate
161	Krishna Limbu	M	Limbu	Taplejung	Tapethok	13-24	Kiraat	1000-1400	literate
162	Kala Limbu	F	Limbu	Taplejung	Tapethok	25-35	Kiraat	1000-1400	literate
163	Shanti Limbu	F	Limbu	Taplejung	Tapethok	60-71	Kiraat	1000-1400	Illetrate
164	Shankar Tamang	M	Tamang	Taplejung	Tapethok	<12	Buddhism	1000-1400	literate
165	Juthey BK	M	Dalit	Taplejung	Lelep	25-35	Hindu	1800-2200	Illetrate
166	Pendu Sherpa	F	Sherpa	Taplejung	Lelep	>72	Buddhism	2200-2600	Illetrate
167	Yangii Sherpa	F	Sherpa	Taplejung	Lelep	60-71	Buddhism	3000-3400	Illetrate
168	Lakpa Sherpa	M	Sherpa	Taplejung	Lelep	48-59	Buddhism	3000-3400	Illetrate
169	Wangdii Sherpa	M	Sherpa	Taplejung	Lelep	36-47	Buddhism	3000-3400	literate
170	Bhawani Gurung	F	Gurung	Taplejung	Lelep	25-35	Buddhism	1400-1800	Illetrate
171	Pasang Doma Sherpa	F	Sherpa	Taplejung	Lelep	60-71	Buddhism	2200-2600	literate
172	Bharat Tamang	M	Tamang	Taplejung	Lelep	<12	Buddhism	1400-1800	Illetrate
173	Tenji Sherpa	F	Sherpa	Taplejung	Lelep	60-71	Buddhism	3000-3400	Illetrate
174	Karma Sherpa	M	Sherpa	Taplejung	Lelep	>72	Buddhism	2200-2600	Illetrate
175	Jeevan Rai	M	Rai	Taplejung	Lelep	25-35	Kiraat	1800-2200	literate
176	Ram Limbu	M	Limbu	Taplejung	Lelep	48-59	Kiraat	2600-3000	Illetrate
177	Thuli Limbu	F	Limbu	Taplejung	Lelep	60-71	Kiraat	3000-3400	Illetrate
178	Rupmati Chhetri	F	Chhetri	Taplejung	Olangchung Gola	25-35	Hindu	3000-3400	Illetrate
179	Nima Sherpa	M	Sherpa	Taplejung	Olangchung Gola	60-71	Buddhism	3000-3400	Illetrate
180	Pasang Sherpa	F	Sherpa	Taplejung	Olangchung Gola	25-35	Buddhism	3000-3400	literate
181	Prem Dorchi Sherpa	M	Sherpa	Taplejung	Olangchung Gola	36-47	Buddhism	3000-3400	Illetrate
182	Pemba Sherpa	F	Sherpa	Taplejung	Olangchung Gola	48-59	Buddhism	3000-3400	Illetrate
183	Pasang Lhamu Sherpa	F	Sherpa	Taplejung	Olangchung Gola	>72	Buddhism	3000-3400	Illetrate
184	Ishani Kunwar	F	Chhetri	Taplejung	Olangchung Gola	48-59	Hindu	3000-3400	Illetrate
185	RamKrishna KC	M	Chhetri	Taplejung	Olangchung Gola	<12	Hindu	3000-3400	literate
186	Pendu Sherpa	F	Sherpa	Taplejung	Olangchung Gola	<12	Buddhism	3000-3400	literate
187	Aangchiri Sherpa	M	Sherpa	Taplejung	Olangchung Gola	>72	Buddhism	3000-3400	Illetrate
188	Ngima Yanjee Sherpa	F	Sherpa	Taplejung	Olangchung Gola	>72	Buddhism	3000-3400	Illetrate
189	Santanu KC	M	Chhetri	Taplejung	Olangchung Gola	25-35	Hindu	3000-3400	literate
190	Chi Sherpa	F	Sherpa	Taplejung	Olangchung Gola	48-59	Buddhism	3000-3400	Illetrate
